# Supplementary material for: Integrated Analysis of Histophysiological Responses and Transcriptome–Metabolome Mechanisms in Coelomactra antiquata Under Ammonia Nitrogen Stress
Source: Animals (Basel). 2026 Jan 8;16(2):192. doi: 10.3390/ani16020192 (PMC12837252; doi:10.3390/ani16020192)
Supplement: Supplementary file 1 [file animals-16-00192-s001.zip]

Archive with 1 entries (1 files):
- animals-3998365-supplementary.xlsx
