# Supplementary material for: Integrated Analysis of Histophysiological Responses and Transcriptome–Metabolome Mechanisms in Coelomactra antiquata Under Ammonia Nitrogen Stress
Source: Animals (Basel). 2026 Jan 8;16(2):192. doi: 10.3390/ani16020192 (PMC12837252; doi:10.3390/ani16020192)
Supplement: Supplementary file 1 [file animals-16-00192-s001.zip › animals-3998365-supplementary.xlsx]

## Sheet: Sheet1
id	Symbol	Description	KEGG_A_class	KEGG_B_class	Pathway
ACF0H5_000625	C1QTNF7	XP_060607025.1 taxid=129788 uncharacterized protein LOC132759293 isoform X2 [Ruditapes philippinarum]	-	-	-
ACF0H5_001111	MAP2K6	XP_045214907.1 taxid=6596 dual specificity mitogen-activated protein kinase kinase 6-like isoform X2 [Mercenaria mercenaria]	Human Diseases;Human Diseases;Human Diseases;Human Diseases;Human Diseases;Environmental Information Processing;Human Diseases;Human Diseases;Cellular Processes;Human Diseases;Environmental Information Processing;Organismal Systems;Organismal Systems;Human Diseases;Human Diseases;Human Diseases;Organismal Systems;Human Diseases;Human Diseases;Organismal Systems;Environmental Information Processin…	Neurodegenerative disease;Neurodegenerative disease;Cardiovascular disease;Infectious disease: viral;Infectious disease: bacterial;Signal transduction;Cardiovascular disease;Infectious disease: viral;Cell growth and death;Infectious disease: viral;Signal transduction;Sensory system;Endocrine system;Infectious disease: viral;Infectious disease: viral;Infectious disease: bacterial;Aging;Infectious …	ko05022//Pathways of neurodegeneration - multiple diseases;ko05014//Amyotrophic lateral sclerosis;ko05417//Lipid and atherosclerosis;ko05170//Human immunodeficiency virus 1 infection;ko05132//Salmonella infection;ko04015//Rap1 signaling pathway;ko05418//Fluid shear stress and atherosclerosis;ko05163//Human cytomegalovirus infection;ko04218//Cellular senescence;ko05167//Kaposi sarcoma-associated h…
ACF0H5_001391	fabp2	XP_052787609.1 taxid=6604 myelin P2 protein-like [Mya arenaria]	Organismal Systems	Endocrine system	ko03320//PPAR signaling pathway
ACF0H5_002491	HMCN1	XP_053373564.1 taxid=6596 protein amalgam-like [Mercenaria mercenaria]	-	-	-
ACF0H5_002879	--	XP_060577928.1 taxid=129788 leucine-rich repeat neuronal protein 1-like [Ruditapes philippinarum]	-	-	-
ACF0H5_002977	BAZ1A	XP_045165430.2 taxid=6596 bromodomain adjacent to zinc finger domain protein 1A-like isoform X2 [Mercenaria mercenaria]	Genetic Information Processing	Chromosome	ko03082//ATP-dependent chromatin remodeling
ACF0H5_004216	ABCA2	XP_045160618.2 taxid=6596 ATP-binding cassette sub-family A member 2-like isoform X1 [Mercenaria mercenaria]	Cellular Processes;Environmental Information Processing	Transport and catabolism;Membrane transport	ko04142//Lysosome;ko02010//ABC transporters
ACF0H5_004707	--	XP_045159313.2 taxid=6596 uncharacterized protein LOC123524856 [Mercenaria mercenaria]	-	-	-
ACF0H5_004865	HELZ2	XP_045159227.2 taxid=6596 helicase with zinc finger domain 2-like isoform X1 [Mercenaria mercenaria]	-	-	-
ACF0H5_005470	UBE3C	XP_045160514.2 taxid=6596 ubiquitin-protein ligase E3C-like [Mercenaria mercenaria]	Genetic Information Processing	Folding, sorting and degradation	ko04120//Ubiquitin mediated proteolysis
ACF0H5_006324	--	XP_053401068.1 taxid=6596 uncharacterized protein LOC128557585 [Mercenaria mercenaria]	-	-	-
ACF0H5_006330	--	KAH3773253.1 taxid=45954 hypothetical protein DPMN_174611 [Dreissena polymorpha]	-	-	-
ACF0H5_007296	Slc15a4	XP_045211600.2 taxid=6596 solute carrier family 15 member 4-like isoform X2 [Mercenaria mercenaria]	-	-	-
ACF0H5_007893	USP45	XP_045195108.1 taxid=6596 ubiquitin carboxyl-terminal hydrolase 16-like [Mercenaria mercenaria]	Genetic Information Processing	Chromosome	ko03083//Polycomb repressive complex
ACF0H5_008153	ninj1	XP_052812022.1 taxid=6604 ninjurin-1-like [Mya arenaria]	-	-	-
ACF0H5_008431	trpa-1	XP_053397657.1 taxid=6596 transient receptor potential cation channel subfamily A member 1 homolog [Mercenaria mercenaria]	-	-	-
ACF0H5_008455	DUSP16	XP_045196398.2 taxid=6596 uncharacterized protein LOC123551487 isoform X2 [Mercenaria mercenaria]	Environmental Information Processing;Cellular Processes;Organismal Systems	Signal transduction;Transport and catabolism;Development and regeneration	ko04010//MAPK signaling pathway;ko04148//Efferocytosis;ko04361//Axon regeneration
ACF0H5_008573	--	XP_060594542.1 taxid=129788 serine protease inhibitor Cvsi-2-like [Ruditapes philippinarum]	-	-	-
ACF0H5_008625	Mblk-1	XP_053407295.1 taxid=6596 mushroom body large-type Kenyon cell-specific protein 1-like [Mercenaria mercenaria]	-	-	-
ACF0H5_008816	--	XP_060555390.1 taxid=129788 slit homolog 1 protein-like [Ruditapes philippinarum]	-	-	-
ACF0H5_008897	--	XP_053393441.1 taxid=6596 uncharacterized protein LOC123564842 [Mercenaria mercenaria]	-	-	-
ACF0H5_008989	Rigi	XP_053406754.1 taxid=6596 ATP-dependent RNA helicase DHX58-like isoform X2 [Mercenaria mercenaria]	Human Diseases;Human Diseases;Human Diseases;Human Diseases;Human Diseases;Human Diseases;Human Diseases;Organismal Systems;Environmental Information Processing;Organismal Systems	Infectious disease: viral;Infectious disease: viral;Infectious disease: viral;Infectious disease: viral;Infectious disease: viral;Infectious disease: viral;Infectious disease: viral;Immune system;Signal transduction;Immune system	ko05171//Coronavirus disease - COVID-19;ko05168//Herpes simplex virus 1 infection;ko05169//Epstein-Barr virus infection;ko05164//Influenza A;ko05161//Hepatitis B;ko05162//Measles;ko05160//Hepatitis C;ko04623//Cytosolic DNA-sensing pathway;ko04064//NF-kappa B signaling pathway;ko04622//RIG-I-like receptor signaling pathway
ACF0H5_009142	--	XP_045189536.2 taxid=6596 alpha-2A adrenergic receptor-like [Mercenaria mercenaria]	Environmental Information Processing;Environmental Information Processing	Signaling molecules and interaction;Signal transduction	ko04080//Neuroactive ligand-receptor interaction;ko04022//cGMP-PKG signaling pathway
ACF0H5_009737	Cd209d	XP_053398186.1 taxid=6596 CD209 antigen-like protein B [Mercenaria mercenaria]	-	-	-
ACF0H5_010584	mas	XP_045205432.2 taxid=6596 phenolphthiocerol/phthiocerol polyketide synthase subunit C-like [Mercenaria mercenaria]	-	-	-
ACF0H5_010790	Atp10a	XP_060592233.1 taxid=129788 phospholipid-transporting ATPase VA-like [Ruditapes philippinarum]	-	-	-
ACF0H5_011231	--	XP_045202904.2 taxid=6596 uncharacterized protein LOC123556340 [Mercenaria mercenaria]	-	-	-
ACF0H5_011789	Kansl1	XP_045207293.2 taxid=6596 KAT8 regulatory NSL complex subunit 1-like isoform X1 [Mercenaria mercenaria]	-	-	-
ACF0H5_011958	BBX	XP_053409336.1 taxid=6596 HMG box transcription factor BBX-like isoform X2 [Mercenaria mercenaria]	-	-	-
ACF0H5_011967	--	XP_045207455.2 taxid=6596 zinc transporter ZIP12-like isoform X1 [Mercenaria mercenaria]	Human Diseases;Human Diseases	Neurodegenerative disease;Neurodegenerative disease	ko05010//Alzheimer disease;ko05012//Parkinson disease
ACF0H5_011969	--	-	-	-	-
ACF0H5_012287	hyou1	XP_053408991.1 taxid=6596 hypoxia up-regulated protein 1-like isoform X2 [Mercenaria mercenaria]	Genetic Information Processing	Folding, sorting and degradation	ko04141//Protein processing in endoplasmic reticulum
ACF0H5_012341	CG9801	XP_045208159.2 taxid=6596 PP2C-like domain-containing protein CG9801 [Mercenaria mercenaria]	-	-	-
ACF0H5_012607	CYP2R1	XP_060593027.1 taxid=129788 cytochrome P450 2D20-like isoform X2 [Ruditapes philippinarum]	Organismal Systems;Metabolism	Nervous system;Lipid metabolism	ko04726//Serotonergic synapse;ko00140//Steroid hormone biosynthesis
ACF0H5_013143	--	XP_060575822.1 taxid=129788 uncharacterized protein LOC132733237 isoform X2 [Ruditapes philippinarum]	-	-	-
ACF0H5_013817	--	XP_053377391.1 taxid=6596 uncharacterized protein LOC123529032 isoform X2 [Mercenaria mercenaria]	-	-	-
ACF0H5_013956	pik-1	XP_053377162.1 taxid=6596 uncharacterized protein LOC123530515 isoform X2 [Mercenaria mercenaria]	Human Diseases;Human Diseases;Human Diseases;Human Diseases;Organismal Systems;Environmental Information Processing;Human Diseases;Human Diseases;Human Diseases;Human Diseases;Human Diseases;Human Diseases;Human Diseases;Human Diseases;Human Diseases;Human Diseases;Environmental Information Processing;Human Diseases;Organismal Systems;Human Diseases;Organismal Systems	Cardiovascular disease;Infectious disease: viral;Infectious disease: bacterial;Infectious disease: bacterial;Nervous system;Signal transduction;Infectious disease: bacterial;Infectious disease: viral;Infectious disease: viral;Infectious disease: viral;Infectious disease: bacterial;Infectious disease: viral;Infectious disease: bacterial;Infectious disease: viral;Infectious disease: parasitic;Endoc…	ko05417//Lipid and atherosclerosis;ko05170//Human immunodeficiency virus 1 infection;ko05132//Salmonella infection;ko05152//Tuberculosis;ko04722//Neurotrophin signaling pathway;ko04010//MAPK signaling pathway;ko05130//Pathogenic Escherichia coli infection;ko05171//Coronavirus disease - COVID-19;ko05168//Herpes simplex virus 1 infection;ko05169//Epstein-Barr virus infection;ko05133//Pertussis;ko05…
ACF0H5_014107	--	XP_045174598.2 taxid=6596 toll-like receptor 8 [Mercenaria mercenaria]	Human Diseases;Human Diseases;Human Diseases;Human Diseases;Human Diseases;Environmental Information Processing;Human Diseases;Human Diseases;Human Diseases;Cellular Processes;Human Diseases;Human Diseases;Human Diseases;Human Diseases;Human Diseases;Organismal Systems;Human Diseases;Organismal Systems;Cellular Processes;Human Diseases;Human Diseases;Environmental Information Processing;Environme…	Cardiovascular disease;Infectious disease: viral;Infectious disease: bacterial;Infectious disease: bacterial;Infectious disease: bacterial;Signal transduction;Cancer: overview;Infectious disease: bacterial;Infectious disease: viral;Transport and catabolism;Infectious disease: bacterial;Infectious disease: viral;Infectious disease: viral;Infectious disease: bacterial;Infectious disease: viral;Immu…	ko05417//Lipid and atherosclerosis;ko05170//Human immunodeficiency virus 1 infection;ko05132//Salmonella infection;ko05152//Tuberculosis;ko05131//Shigellosis;ko04151//PI3K-Akt signaling pathway;ko05205//Proteoglycans in cancer;ko05130//Pathogenic Escherichia coli infection;ko05171//Coronavirus disease - COVID-19;ko04145//Phagosome;ko05133//Pertussis;ko05164//Influenza A;ko05161//Hepatitis B;ko051…
ACF0H5_014142	ALAS1	XP_060553912.1 taxid=129788 5-aminolevulinate synthase, erythroid-specific, mitochondrial-like isoform X2 [Ruditapes philippinarum]	Metabolism;Metabolism;Metabolism;Metabolism	Global and overview maps;Global and overview maps;Amino acid metabolism;Metabolism of cofactors and vitamins	ko01100//Metabolic pathways;ko01240//Biosynthesis of cofactors;ko00260//Glycine, serine and threonine metabolism;ko00860//Porphyrin metabolism
ACF0H5_014189	BBR	XP_053396648.1 taxid=6596 E3 ubiquitin-protein ligase RNF139-like isoform X1 [Mercenaria mercenaria]	-	-	-
ACF0H5_014225	Gripap1	XP_053377769.1 taxid=6596 GRIP1-associated protein 1-like isoform X1 [Mercenaria mercenaria]	-	-	-
ACF0H5_014982	DD3-3	XP_045164196.2 taxid=6596 protein DD3-3-like isoform X1 [Mercenaria mercenaria]	-	-	-
ACF0H5_014983	DD3-3	XP_045164195.2 taxid=6596 protein DD3-3-like [Mercenaria mercenaria]	-	-	-
ACF0H5_015020	ilcr-1	XP_045164766.1 taxid=6596 interleukin-17 receptor D-like isoform X1 [Mercenaria mercenaria]	-	-	-
ACF0H5_015485	EIF4G2	XP_060572704.1 taxid=129788 eukaryotic translation initiation factor 4 gamma 2-like, partial [Ruditapes philippinarum]	Human Diseases	Cardiovascular disease	ko05416//Viral myocarditis
ACF0H5_016499	--	XP_045163648.1 taxid=6596 short-chain collagen C4-like [Mercenaria mercenaria]	-	-	-
ACF0H5_016548	TSR1	XP_060603740.1 taxid=129788 pre-rRNA-processing protein TSR1 homolog [Ruditapes philippinarum]	-	-	-
ACF0H5_017347	Flo2	XP_060595517.1 taxid=129788 flotillin-2-like [Ruditapes philippinarum]	Organismal Systems	Endocrine system	ko04910//Insulin signaling pathway
ACF0H5_017637	--	XP_053376353.1 taxid=6596 uncharacterized protein LOC128547467 [Mercenaria mercenaria]	-	-	-
ACF0H5_017749	--	XP_053404872.1 taxid=6596 uncharacterized protein LOC128558728 [Mercenaria mercenaria]	-	-	-
ACF0H5_018128	--	XP_053373780.1 taxid=6596 uncharacterized protein LOC123531472 [Mercenaria mercenaria]	-	-	-
ACF0H5_018572	--	XP_060608663.1 taxid=129788 uncharacterized protein LOC132760638 isoform X3 [Ruditapes philippinarum]	-	-	-
ACF0H5_018718	DDB_G0284251	XP_060581254.1 taxid=129788 uncharacterized protein LOC132737898 [Ruditapes philippinarum]	-	-	-
ACF0H5_019232	--	XP_060578730.1 taxid=129788 uncharacterized protein LOC132735755 [Ruditapes philippinarum]	-	-	-
ACF0H5_019652	--	XP_053379688.1 taxid=6596 BLOC-2 complex member HPS3-like isoform X1 [Mercenaria mercenaria]	-	-	-
ACF0H5_019763	CCNL1	XP_060567414.1 taxid=129788 cyclin-L1-like [Ruditapes philippinarum]	-	-	-
ACF0H5_021214	hspa5	XP_053380433.1 taxid=6596 endoplasmic reticulum chaperone BiP-like [Mercenaria mercenaria]	Human Diseases;Human Diseases;Human Diseases;Human Diseases;Human Diseases;Genetic Information Processing;Organismal Systems;Genetic Information Processing;Organismal Systems	Neurodegenerative disease;Neurodegenerative disease;Neurodegenerative disease;Cardiovascular disease;Neurodegenerative disease;Folding, sorting and degradation;Endocrine system;Folding, sorting and degradation;Immune system	ko05022//Pathways of neurodegeneration - multiple diseases;ko05014//Amyotrophic lateral sclerosis;ko05012//Parkinson disease;ko05417//Lipid and atherosclerosis;ko05020//Prion disease;ko04141//Protein processing in endoplasmic reticulum;ko04918//Thyroid hormone synthesis;ko03060//Protein export;ko04612//Antigen processing and presentation
ACF0H5_021215	HSPA5	XP_060595205.1 taxid=129788 endoplasmic reticulum chaperone BiP-like [Ruditapes philippinarum]	Human Diseases;Human Diseases;Human Diseases;Human Diseases;Human Diseases;Genetic Information Processing;Organismal Systems;Genetic Information Processing;Organismal Systems	Neurodegenerative disease;Neurodegenerative disease;Neurodegenerative disease;Cardiovascular disease;Neurodegenerative disease;Folding, sorting and degradation;Endocrine system;Folding, sorting and degradation;Immune system	ko05022//Pathways of neurodegeneration - multiple diseases;ko05014//Amyotrophic lateral sclerosis;ko05012//Parkinson disease;ko05417//Lipid and atherosclerosis;ko05020//Prion disease;ko04141//Protein processing in endoplasmic reticulum;ko04918//Thyroid hormone synthesis;ko03060//Protein export;ko04612//Antigen processing and presentation
ACF0H5_021264	Fkbp15	XP_053379993.1 taxid=6596 FK506-binding protein 15-like isoform X3 [Mercenaria mercenaria]	-	-	-
ACF0H5_022837	--	XP_045181932.2 taxid=6596 uncharacterized protein LOC123540742 [Mercenaria mercenaria]	-	-	-
ACF0H5_023176	--	XP_045162704.2 taxid=6596 uncharacterized protein LOC123527372 [Mercenaria mercenaria]	-	-	-
ACF0H5_023594	HMCN1	XP_053386636.1 taxid=6596 SCO-spondin-like [Mercenaria mercenaria]	-	-	-
MSTRG.19971	--	XP_052782829.1 taxid=6604 serine protease inhibitor Cvsi-2-like [Mya arenaria]	-	-	-
MSTRG.290	--	CAG2246216.1 taxid=6550 TTN [Mytilus edulis]	-	-	-
MSTRG.30063	--	-	-	-	-
MSTRG.30135	--	-	-	-	-
